# Supplementary material for: Medical Management of Modifiable Risks: Improving Survival in High-Risk Prostate Cancer Patients Receiving Brachytherapy
Source: J Clin Med. 2026 Jul 10;15(14):5414. doi: 10.3390/jcm15145414 (PMC13412678; doi:10.3390/jcm15145414)
Supplement: Supplementary file 1 [file jcm-15-05414-s001.zip]

Archive with 1 entries (1 files):
- jcm-4307921-supplementary.pdf
